# Supplementary material for: A Combined Approach to Cartographic Displacement for Buildings Based on Skeleton and Improved Elastic Beam Algorithm
Source: PLoS One. 2014 Dec 3;9(12):e113953. doi: 10.1371/journal.pone.0113953 (PMC4254966; doi:10.1371/journal.pone.0113953)
Supplement: Table S1 — Density and displacement in data set A. (XLSX) [file pone.0113953.s007.xlsx]

## Sheet: Sheet1
ID	Init_d	Res_d	Init_R	Res_R	Dis(mm)
0	0.285798	0.2834	0.00485814	0.0046585	0.48428
1	0.183648	0.217355	0.00312175	0.00357287	0.270033
2	0.296636	0.281294	0.00504237	0.00462389	0.491193
3	0.359763	0.341542	0.00611543	0.00561425	0.385767
4	0.291945	0.271311	0.00496263	0.0044598	0.359825
5	0.339837	0.391348	0.00577672	0.00643296	0.40436
6	0.297341	0.259854	0.00505435	0.00427147	0.454137
7	0.484816	0.498772	0.00824114	0.00819878	0.253521
8	0.358771	0.358254	0.00609857	0.00588896	0.145909
9	0.554759	0.531831	0.00943007	0.00874221	0.471374
10	0.400707	0.48946	0.00681142	0.00804571	0.274406
11	0.510317	0.496532	0.00867462	0.00816197	0.421362
12	0.292077	0.328525	0.00496488	0.00540028	0.265284
13	0.396679	0.411952	0.00674294	0.00677164	0.101184
14	0.545837	0.608669	0.00927841	0.0100053	0.129579
15	0.378662	0.403185	0.00643668	0.00662753	0.273959
16	0.387061	0.418908	0.00657945	0.00688598	0.200805
17	0.42362	0.465985	0.00720091	0.00765984	0.34832
18	0.235299	0.280415	0.00399972	0.00460945	0.238786
19	0.251945	0.261679	0.00428268	0.00430146	0.368555
20	0.396981	0.365308	0.00674808	0.00600492	0.409453
21	0.515652	0.498198	0.00876531	0.00818935	0.474545
22	0.425567	0.420847	0.007234	0.00691786	0.485135
23	0.613841	0.524757	0.0104344	0.00862593	0.48084
24	0.643213	0.583743	0.0109337	0.00959554	0.426898
25	0.632625	0.632826	0.0107537	0.0104024	0.426898
26	0.633842	0.630041	0.0107744	0.0103566	0.421382
27	0.632914	0.636322	0.0107586	0.0104598	0.426898
28	0.594346	0.550888	0.010103	0.00905546	0.48084
29	0.589964	0.593087	0.0100285	0.00974913	0.426898
30	0.58304	0.528082	0.0099108	0.00868059	0.421382
31	0.568442	0.560521	0.00966266	0.0092138	0.421382
32	0.439144	0.438658	0.00746478	0.00721063	0.431259
33	0.432666	0.459267	0.00735466	0.00754941	0.431259
34	0.444119	0.47298	0.00754935	0.00777481	0.431259
35	0.571207	0.531248	0.00970966	0.00873262	0.48084
36	0.584285	0.577112	0.00993196	0.00948653	0.426898
37	0.578038	0.57949	0.00982577	0.00952561	0.421382
38	0.472379	0.478396	0.00802974	0.00786385	0.431259
39	0.424431	0.499384	0.0072147	0.00820885	0.431259
40	0.562899	0.560836	0.00956843	0.00921899	0.421382
41	0.560145	0.561347	0.00952162	0.00922739	0.426898
42	0.43007	0.46871	0.00731055	0.00770463	0.431259
43	0.554453	0.547541	0.00942487	0.00900044	0.421382
44	0.589785	0.59271	0.0100255	0.00974294	0.426898
45	0.531624	0.490842	0.00903682	0.00806843	0.48084
46	0.55115	0.516035	0.00936872	0.00848255	0.48084
47	0.55715	0.555032	0.00947071	0.00912358	0.421382
48	0.409488	0.430092	0.00696067	0.00706982	0.431259
49	0.565876	0.517163	0.00961904	0.0085011	0.48084
50	0.568528	0.533492	0.00966412	0.0087695	0.48084
51	0.601147	0.60404	0.0102186	0.00992917	0.426898
52	0.554863	0.555034	0.00943184	0.00912362	0.421382
53	0.466723	0.489865	0.00793358	0.00805237	0.431259
54	0.434974	0.461435	0.0073939	0.00758503	0.431259
55	0.55917	0.53984	0.00950504	0.00887385	0.421382
56	0.566217	0.569016	0.00962483	0.00935345	0.426898
57	0.546571	0.498863	0.00929088	0.00820027	0.48084
58	0.448339	0.464533	0.0076211	0.00763596	0.431259
59	0.548618	0.549673	0.00932568	0.00903549	0.444194
60	0.523492	0.528358	0.00889857	0.00868511	0.426898
61	0.516009	0.473204	0.00877137	0.00777849	0.48084
62	0.211348	0.24813	0.00359259	0.00407875	0.431259
63	0.254124	0.281083	0.00431972	0.00462043	0.421382
64	0.25692	0.287645	0.00436725	0.0047283	0.426898
65	0.292803	0.256065	0.00497722	0.00420918	0.48084
66	0.407014	0.437228	0.00691863	0.00718713	0.297289
67	0.51636	0.524841	0.00877734	0.00862731	0.382161
68	0.323928	0.372602	0.00550628	0.00612481	0.432536
69	0.350368	0.446443	0.00595573	0.00733861	0.255241
70	0.250174	0.307579	0.00425258	0.00505596	0.445541
71	0.257331	0.286751	0.00437423	0.00471359	0.28893
72	0.534424	0.557687	0.0090844	0.00916722	0.400232
73	0.289028	0.330488	0.00491305	0.00543254	0.412499
74	0.368508	0.364725	0.00626409	0.00599533	0.412499
75	0.304017	0.293987	0.00516784	0.00483254	0.412499
76	0.560257	0.518844	0.00952352	0.00852872	0.48084
77	0.579207	0.56646	0.00984566	0.00931144	0.464531
78	0.261114	0.251387	0.00443854	0.00413229	0.412499
79	0.390691	0.348353	0.00664116	0.0057262	0.388463
80	0.424276	0.478116	0.00721206	0.00785924	0.483778
81	0.38758	0.432192	0.00658828	0.00710435	0.374156
82	0.450844	0.443886	0.00766367	0.00729657	0.529782
83	0.437323	0.425273	0.00743383	0.00699061	0.441795
84	0.341341	0.343444	0.00580228	0.00564552	0.475895
85	0.399454	0.44908	0.00679013	0.00738194	0.407464
86	0.42985	0.455435	0.00730681	0.00748641	0.186269
87	0.387843	0.433606	0.00659275	0.0071276	0.170426
88	0.532826	0.621237	0.00905724	0.0102118	0.201527
89	0.493695	0.560431	0.00839207	0.00921233	0.165921
90	0.505335	0.477864	0.00858994	0.0078551	0.423297
91	0.482425	0.557595	0.0082005	0.00916572	0.450813
92	0.490887	0.5534	0.00834433	0.00909675	0.421535
93	0.475448	0.56855	0.00808189	0.00934579	0.375848
94	0.429236	0.507901	0.00729637	0.00834884	0.419069
95	0.430822	0.490984	0.00732332	0.00807076	0.412379
96	0.463107	0.537426	0.00787212	0.00883417	0.419454
97	0.482764	0.495803	0.00820627	0.00814998	0.35102
98	0.386381	0.411218	0.0065679	0.00675958	0.504351
99	0.522285	0.557651	0.00887805	0.00916664	0.480641
100	0.381915	0.392592	0.00649198	0.0064534	0.365095
101	0.167928	0.186715	0.00285453	0.00306921	0.335814
102	0.472726	0.609333	0.00803562	0.0100162	0.270342
103	0.381109	0.497904	0.00647827	0.00818452	0.469389
104	0.317437	0.390171	0.00539595	0.0064136	0.390474
105	0.449095	0.41952	0.00763393	0.00689605	0.406324
106	0.32432	0.297345	0.00551295	0.00488773	0.52667
107	0.275637	0.291595	0.00468542	0.00479322	0.368785
108	0.386143	0.414485	0.00656384	0.00681328	0.539293
109	0.354939	0.356404	0.00603342	0.00585855	0.467378
110	0.453947	0.471264	0.00771642	0.0077466	0.452164
111	0.439823	0.471163	0.00747633	0.00774494	0.489623
112	0.448446	0.423062	0.0076229	0.00695426	0.396811
113	0.510909	0.489098	0.00868468	0.00803977	0.404955
114	0.413544	0.450205	0.00702963	0.00740045	0.443556
115	0.329024	0.429271	0.00559292	0.00705632	0.271279
116	0.406079	0.451052	0.00690274	0.00741436	0.459893
117	0.339929	0.397859	0.00577829	0.00653998	0.401121
118	0.323409	0.327151	0.00549746	0.00537769	0.423362
119	0.401926	0.427095	0.00683215	0.00702056	0.432003
120	0.554321	0.523256	0.00942263	0.00860125	0.456813
121	0.428498	0.448588	0.00728382	0.00737385	0.430459
122	0.448977	0.446934	0.00763193	0.00734667	0.438364
123	0.460588	0.455244	0.00782931	0.00748327	0.463258
124	0.538203	0.547929	0.00914864	0.00900682	0.449592
125	0.519687	0.537879	0.0088339	0.00884162	0.364939
126	0.343702	0.425442	0.00584241	0.00699338	0.270342
127	0.279877	0.336751	0.00475748	0.00553549	0.067261
128	0.545667	0.502062	0.00927552	0.00825286	0.558799
129	0.310263	0.337255	0.00527401	0.00554377	0.41693
130	0.382635	0.368575	0.00650421	0.00605862	0.404853
131	0.337644	0.42087	0.00573944	0.00691823	0.484463
132	0.211013	0.264186	0.00358691	0.00434267	0.097932
133	0.42906	0.456004	0.00729337	0.00749577	0.099219
134	0.399473	0.420149	0.00679044	0.00690639	0.098857
