# Supplementary material for: A Combined Approach to Cartographic Displacement for Buildings Based on Skeleton and Improved Elastic Beam Algorithm
Source: PLoS One. 2014 Dec 3;9(12):e113953. doi: 10.1371/journal.pone.0113953 (PMC4254966; doi:10.1371/journal.pone.0113953)
Supplement: Table S2 — Density and displacement in data set B. (XLSX) [file pone.0113953.s008.xlsx]

## Sheet: Sheet1
ID	Init_d	Res_d	Init_R	Res_R	Dis(mm)
0	0.128807	0.135956	0.00319151	0.00352952	0.2382
1	0.16098	0.16765	0.00398867	0.00435233	0.163
2	0.163648	0.168748	0.00405476	0.00438083	0.1673
3	0.343973	0.348106	0.00852277	0.00903711	0.1662
4	0.194662	0.21437	0.00482322	0.00556523	0.3078
5	0.288577	0.266687	0.00715019	0.0069234	0.2557
6	0.25316	0.257779	0.00627265	0.00669216	0.1893
7	0.332172	0.362047	0.00823035	0.00939903	0.2189
8	0.336528	0.346422	0.00833829	0.0089934	0.1536
9	0.249347	0.22685	0.00617817	0.00588922	0.1824
10	0.23614	0.199009	0.00585093	0.00516644	0.2831
11	0.0916282	0.108918	0.00227031	0.00282761	0.2737
12	0.314318	0.27223	0.00778798	0.00706732	0.288
13	0.276972	0.190841	0.00686265	0.00495438	0.2953
14	0.187094	0.201437	0.0046357	0.00522948	0.1691
15	0.187478	0.179444	0.00464521	0.00465851	0.4595
16	0.0786695	0.0786693	0.00194923	0.00204232	0
17	0.200113	0.20043	0.00495827	0.00520333	0.4113
18	0.0781859	0.0801968	0.00193724	0.00208197	0.1904
19	0.0757754	0.0772187	0.00187752	0.00200466	0.0553
20	0.0895468	0.0917239	0.00221874	0.00238123	0.0501
21	0.304458	0.258098	0.00754369	0.00670043	0.5202
22	0.225216	0.249977	0.00558026	0.00648961	0.3486
23	0.248874	0.240711	0.00616646	0.00624906	0.4188
24	0.180556	0.188196	0.0044737	0.00488572	0.3696
25	0.160651	0.182191	0.00398051	0.00472983	0.2058
26	0.17799	0.196555	0.00441013	0.00510272	0.1885
27	0.191943	0.184906	0.00475585	0.00480032	0.2372
28	0.0657822	0.069572	0.00162991	0.00180615	0.3504
29	0.278621	0.2374	0.00690349	0.00616309	0.163
30	0.230752	0.218571	0.00571743	0.00567428	0.1764
31	0.238201	0.246498	0.00590201	0.0063993	0.3348
32	0.325311	0.317006	0.00806037	0.00822973	0.26
33	0.380391	0.275161	0.0094251	0.00714341	0.1861
34	0.367184	0.268697	0.00909786	0.00697558	0.3186
35	0.237397	0.236828	0.00588209	0.00614824	0.1327
36	0.141539	0.135165	0.00350696	0.003509	0.2967
37	0.438999	0.385754	0.0108773	0.0100145	0.4246
38	0.108598	0.123234	0.00269078	0.00319924	0.4752
39	0.164912	0.159833	0.00408608	0.0041494	0.1687
40	0.283621	0.311519	0.00702739	0.00808727	0.1884
41	0.353183	0.305731	0.00875095	0.00793704	0.4065
42	0.315238	0.282359	0.00781079	0.00733028	0.4457
43	0.241134	0.23892	0.00597468	0.00620255	0.1676
44	0.188139	0.202282	0.00466161	0.0052514	0.211
45	0.144545	0.145327	0.00358144	0.0037728	0.1555
46	0.201517	0.208227	0.00499306	0.00540574	0.2642
47	0.332077	0.322934	0.00822802	0.00838361	0.3186
48	0.0982292	0.095277	0.00243387	0.00247347	0.3862
49	0.124296	0.117562	0.00307974	0.00305201	0.4263
50	0.319961	0.267345	0.00792781	0.0069405	0.3948
51	0.408129	0.325937	0.0101124	0.00846158	0.3401
52	0.367435	0.383763	0.0091041	0.0099628	0.3948
53	0.368126	0.409684	0.0091212	0.0106357	0.3948
54	0.299375	0.272485	0.00741773	0.00707392	0.3948
55	0.471242	0.43471	0.0116762	0.0112854	0.3401
56	0.39732	0.297427	0.00984457	0.00772145	0.3401
57	0.158425	0.231919	0.00392537	0.0060208	0.4541
58	0.218463	0.213662	0.00541295	0.00554683	0.4694
59	0.19295	0.20407	0.0047808	0.00529782	0.4713
60	0.172785	0.171276	0.00428115	0.00444647	0.4983
61	0.246382	0.210376	0.00610471	0.00546153	0.4983
62	0.341354	0.273906	0.00845787	0.00711082	0.4983
63	0.248481	0.203761	0.00615672	0.00528981	0.4667
64	0.216512	0.227165	0.00536461	0.00589738	0.2926
65	0.332795	0.260766	0.0082458	0.0067697	0.3147
66	0.283749	0.238322	0.00703057	0.00618702	0.2348
67	0.350732	0.243445	0.00869022	0.00632004	0.4983
68	0.24081	0.233059	0.00596664	0.00605041	0.2856
69	0.198011	0.266928	0.0049062	0.00692968	0.241
70	0.197761	0.199691	0.00490001	0.00518413	0.2886
71	0.263294	0.279186	0.00652373	0.00724788	0.1785
72	0.227164	0.244585	0.00562854	0.00634963	0.2618
73	0.358231	0.328539	0.00887604	0.00852914	0.3845
74	0.168929	0.179073	0.00418563	0.00464888	0.1815
75	0.153594	0.178126	0.00380566	0.00462429	0.288
76	0.223322	0.262403	0.00553333	0.00681219	0.1303
77	0.162736	0.197305	0.00403217	0.00512219	0.2902
78	0.366726	0.304457	0.00908652	0.00790396	0.2905
79	0.291378	0.248043	0.00721959	0.00643938	0.3572
80	0.333294	0.307866	0.00825816	0.00799246	0.4375
81	0.163907	0.200212	0.00406119	0.00519767	0.523
82	0.249923	0.211697	0.00619244	0.00549582	0.4349
83	0.302704	0.253533	0.00750022	0.00658192	0.3995
84	0.241481	0.289265	0.00598327	0.00750956	0.4559
85	0.249255	0.191673	0.0061759	0.00497599	0.503
86	0.305773	0.220137	0.00757627	0.00571493	0.5492
87	0.267724	0.204539	0.00663351	0.00530999	0.5064
88	0.164716	0.232745	0.00408124	0.00604224	0.3602
89	0.150546	0.171958	0.00373015	0.00446417	0.5345
90	0.253818	0.282187	0.00628896	0.00732581	0.3594
91	0.375792	0.220881	0.00931116	0.00573424	0.3306
92	0.29546	0.305719	0.00732073	0.00793672	0.1104
93	0.230182	0.247861	0.00570332	0.00643468	0.4957
94	0.196336	0.224977	0.00486469	0.00584058	0.3082
95	0.374995	0.345889	0.0092914	0.00897956	0.3398
96	0.410999	0.334716	0.0101835	0.0086895	0.3533
97	0.437077	0.354856	0.0108296	0.00921236	0.4922
98	0.326584	0.276155	0.0080919	0.00716921	0.4674
99	0.446492	0.313547	0.0110629	0.00813992	0.4045
100	0.205954	0.164586	0.00510301	0.0042728	0.533
101	0.183807	0.183972	0.00455425	0.00477605	0.4099
102	0.2066	0.176652	0.00511901	0.00458602	0.2581
103	0.247415	0.250653	0.00613031	0.00650715	0.3413
104	0.247976	0.242381	0.0061442	0.00629241	0.2517
105	0.222588	0.199496	0.00551515	0.00517909	0.334
106	0.242133	0.276942	0.00599944	0.00718963	0.18
107	0.126838	0.130284	0.00314273	0.00338228	0.5122
108	0.240798	0.27382	0.00596636	0.00710858	0.3676
109	0.265089	0.282977	0.00656821	0.0073463	0.315
110	0.293733	0.304059	0.00727794	0.00789361	0.2705
111	0.210875	0.206098	0.00522494	0.00535046	0.3174
112	0.222815	0.237332	0.00552078	0.00616133	0.3122
113	0.413235	0.36684	0.0102389	0.00952346	0.3355
114	0.253743	0.232162	0.0062871	0.0060271	0.3257
115	0.280965	0.289592	0.00696159	0.00751804	0.3455
116	0.17956	0.181657	0.00444902	0.00471595	0.306
117	0.237933	0.214103	0.00589537	0.00555828	0.4776
118	0.255357	0.306219	0.00632709	0.00794968	0.5346
119	0.248296	0.207501	0.00615213	0.00538689	0.555
120	0.208612	0.208971	0.00516886	0.00542504	0.3569
121	0.181467	0.187449	0.00449628	0.00486633	0.3288
122	0.124753	0.128542	0.00309106	0.00333705	0.3413
123	0.126051	0.136713	0.00312322	0.00354919	0.2963
124	0.185186	0.186781	0.00458844	0.004849	0.3022
125	0.221901	0.225686	0.00549814	0.005859	0.3389
126	0.196318	0.202188	0.00486424	0.00524895	0.3122
127	0.226557	0.226575	0.00561351	0.00588207	0.1191
128	0.108732	0.118544	0.00269411	0.00307749	0.3306
129	0.149333	0.149333	0.00370009	0.00387681	0
130	0.281785	0.248839	0.0069819	0.00646007	0.5292
131	0.156555	0.14333	0.00387904	0.00372096	0.3582
132	0.087359	0.104924	0.00216453	0.00272391	0.2553
133	0.135657	0.144679	0.00336124	0.00375599	0.1217
134	0.408676	0.366061	0.0101259	0.00950325	0.4376
135	0.179804	0.195876	0.00445509	0.00508509	0.2671
136	0.218123	0.234269	0.00540452	0.0060818	0.2268
137	0.384607	0.362931	0.00952957	0.00942198	0.3631
138	0.0819935	0.0838492	0.00203159	0.00217679	0.1796
139	0.168782	0.17072	0.00418197	0.00443202	0.4064
140	0.216942	0.168299	0.00537527	0.00436917	0.4241
141	0.253442	0.256466	0.00627963	0.00665807	0.1526
142	0.16117	0.158365	0.00399338	0.00411127	0.1612
143	0.281748	0.253582	0.00698099	0.00658319	0.4552
144	0.319177	0.309194	0.00790838	0.00802693	0.343
145	0.110856	0.18178	0.00274672	0.00471915	0.343
146	0.0770787	0.0850409	0.00190981	0.00220773	0.4639
147	0.127038	0.123559	0.00314766	0.00320769	0.427
148	0.217332	0.215164	0.00538493	0.00558584	0.343
149	0.238554	0.1878	0.00591075	0.00487545	0.4552
150	0.198196	0.14383	0.00491079	0.00373393	0.4552
151	0.258673	0.228357	0.00640925	0.00592834	0.343
152	0.215141	0.176799	0.00533063	0.00458985	0.4552
153	0.266451	0.194012	0.00660197	0.00503672	0.4552
154	0.303007	0.315293	0.00750774	0.00818526	0.343
155	0.103946	0.0814391	0.00257551	0.00211422	0.343
156	0.0875333	0.10896	0.00216885	0.00282868	0.427
157	0.156744	0.1801	0.0038837	0.00467555	0.427
158	0.0915599	0.0890164	0.00226862	0.00231094	0.3999
159	0.115402	0.124832	0.00285937	0.00324074	0.2727
160	0.238346	0.209698	0.0059056	0.00544393	0.2727
161	0.159339	0.121952	0.00394801	0.00316597	0.2727
162	0.0819596	0.0965166	0.00203075	0.00250565	0.2711
163	0.163847	0.174177	0.00405969	0.00452176	0.2403
164	0.202439	0.193005	0.00501592	0.00501056	0.3095
165	0.174839	0.167192	0.00433206	0.00434045	0.3075
166	0.164498	0.167412	0.00407583	0.00434614	0.3068
167	0.23956	0.232714	0.00593568	0.00604145	0.2685
168	0.325131	0.290904	0.00805591	0.00755211	0.304
169	0.217437	0.223986	0.00538752	0.00581487	0.3241
170	0.0856122	0.0994134	0.00212125	0.00258085	0.3683
171	0.191542	0.165311	0.00474591	0.00429161	0.3081
172	0.245784	0.250477	0.00608989	0.00650259	0.2264
173	0.410697	0.387654	0.010176	0.0100638	0.5348
