# Supplementary material for: A Combined Approach to Cartographic Displacement for Buildings Based on Skeleton and Improved Elastic Beam Algorithm
Source: PLoS One. 2014 Dec 3;9(12):e113953. doi: 10.1371/journal.pone.0113953 (PMC4254966; doi:10.1371/journal.pone.0113953)
Supplement: Dataset S2 — Data set B (before and after displacement). (ZIP) [file pone.0113953.s010.zip]

Archive with 4 entries (3 files):
- DatasetB/DatasetB.ldb
- DatasetB/DatasetB.mdb
- DatasetB/DatasetB.mxd
- DatasetB/
